# Supplementary material for: Association of Plasma Placental Growth Factor with White Matter Hyperintensities in Alzheimer’s Disease
Source: Biomolecules. 2025 Sep 26;15(10):1367. doi: 10.3390/biom15101367 (PMC12564238; doi:10.3390/biom15101367)
Supplement: Supplementary file 1 [file biomolecules-15-01367-s001.zip]

Archive with 2 entries (2 files):
- PlGF_Supplementary Figure_20250922.pptx
- PlGF_Supplementary_Table_20250829.pdf
